# Supplementary material for: 5-Hydroxymethylcytosine is an essential intermediate of active DNA demethylation processes in primary human monocytes
Source: Genome Biol. 2013 May 26;14(5):R46. doi: 10.1186/gb-2013-14-5-r46 (PMC4053946; doi:10.1186/gb-2013-14-5-r46)
Supplement: Additional File 2 — Table S2. Excel FileTitle of this dataset: Table S2, EpiTYPER resultsDescription of this dataset: Table S2 lists MassARRAY EpiTYPER results. EpiTYPER methylation ratios of individual CpG units in 12 amplicons covering six distinct genomic locations are given for all knockdown samples of different donors. [file gb-2013-14-5-r46-S2.XLSX]

## Sheet: Tabelle1
SampleID	Comment	Monocytes donor 1	DC 6h donor 1	DC18h donor 1	DC 27h donor 1	DC 42h donor 1	DC 51h donor 1	DC 66h donor 1	DC d7 donor 1	Mak d7 donor 2	Mak 42h donor 2	Mak 18h donor 2	Monocytes donor 2	DC 6h donor 2	DC18h donor 2	DC 27h donor 2	DC 42h donor 2	DC 51h donor 2	DC 66h donor 2	DC d7 donor 2	Mak d7 donor 3	Mak 42h donor 3	Mak 18h donor 3	Monocytes donor 3	DC 6h donor 3	DC18h donor 3	DC 27h donor 3	DC 42h donor 3	DC 51h donor 3	DC 66h donor 3	DC d7 donor 3	Mak d7 donor 4	Mak 42h donor 4	Mak 18h donor 4	Monocytes donor 4	DC 6h donor 4	DC18h donor 4	DC 27h donor 4	DC 42h donor 4	DC 51h donor 4	DC 66h donor 4	DC d7 donor 4	Mak d7 donor 5	Mak 42h donor 5	Mak 18h donor 5	Monocytes donor 5	DC 6h donor 5	DC18h donor 5	DC 27h donor 5
Epi00103_STAT5A.1_CpG_1	NA	NA	0.86	0.89	0.93	0.9	0.83	0.79	0.35	NA	NA	NA	NA	NA	0.89	0.88	NA	0.79	0.73	0.41	0.92	0.92	NA	NA	NA	NA	NA	NA	0.75	0.65	NA	0.91	0.94	0.91	NA	NA	0.91	0.86	0.76	NA	NA	NA	0.91	0.93	0.92	NA	0.9	0.88	NA
Epi00103_STAT5A.1_CpG_2	NA	NA	0.91	0.94	0.91	0.92	0.85	0.84	0.36	0.91	0.88	0.85	NA	0.85	0.93	0.91	0.82	0.85	0.79	0.4	0.9	0.9	NA	NA	NA	NA	0.91	NA	0.8	0.69	NA	0.92	0.89	0.93	0.75	0.74	0.92	0.88	0.8	0.63	NA	0.08	0.91	0.91	0.97	0.85	0.9	0.9	0.88
Epi00104_STAT5A.2_CpG_1	NA	1	0.99	0.98	0.97	0.93	0.91	0.8	0.28	1	0.98	0.95	0.9	0.96	0.95	0.91	0.85	0.87	0.75	0.28	0.99	0.99	1	0.99	1	0.97	0.91	0.79	0.68	0.63	0.16	0.99	0.96	NA	0.94	0.98	0.92	0.89	0.73	0.72	0.57	0.14	1	0.98	0.98	0.98	0.99	0.95	0.93
Epi00104_STAT5A.2_CpG_2	D3 SN1 SM1	0.93	0.93	0.91	0.91	0.86	0.84	0.73	0.36	0.91	0.92	0.93	0.94	0.9	0.91	0.83	0.77	0.78	0.66	0.34	0.94	0.92	0.93	0.94	0.94	0.92	0.84	0.72	0.64	0.58	0.25	0.93	0.94	0.78	0.93	0.93	0.89	0.84	0.68	0.65	0.55	0.22	0.94	0.94	0.93	0.94	0.94	0.93	0.87
Epi00104_STAT5A.2_CpG_3	D2 SN1 SM1	0.93	0.93	0.91	0.91	0.86	0.84	0.73	0.36	0.91	0.92	0.93	0.94	0.9	0.91	0.83	0.77	0.78	0.66	0.34	0.94	0.92	0.93	0.94	0.94	0.92	0.84	0.72	0.64	0.58	0.25	0.93	0.94	0.78	0.93	0.93	0.89	0.84	0.68	0.65	0.55	0.22	0.94	0.94	0.93	0.94	0.94	0.93	0.87
Epi00108_STAT5A.1_CpG_1	NA	0.94	0.91	0.89	0.91	0.89	0.91	0.9	0.88	0.9	0.91	0.91	0.86	0.89	0.89	0.9	0.9	0.87	0.86	0.87	0.86	0.9	0.93	NA	0.85	0.9	0.9	0.9	0.92	0.89	NA	0.88	0.87	0.86	0.88	0.89	0.9	NA	NA	NA	NA	0.85	NA	0.91	0.87	0.84	0.94	0.91	0.88
Epi00108_STAT5A.1_CpG_2	NA	NA	NA	NA	NA	NA	NA	NA	NA	0.99	NA	0.94	NA	NA	NA	NA	NA	NA	NA	0.18	NA	NA	NA	NA	NA	NA	NA	NA	NA	0.4	NA	NA	NA	0.95	NA	NA	NA	NA	NA	NA	NA	NA	NA	NA	NA	NA	NA	NA	NA
Epi00109_CCL13.1_CpG_1	NA	0.84	0.87	0.64	0.39	0.24	0.24	0.15	0.11	0.91	0.89	0.91	0.86	0.88	0.23	0.12	0.1	0.1	0.15	0.07	0.92	0.91	0.9	0.93	0.86	0.65	0.32	0.16	0.12	0.14	0.09	0.91	0.86	0.86	0.88	0.83	0.39	0.2	0.07	0.1	0.1	0.04	0.89	0.88	0.87	0.85	0.87	0.38	0.15
Epi00109_CCL13.1_CpG_2.3	NA	0.9	0.92	0.87	0.62	0.45	0.43	0.25	0.13	0.94	0.93	0.93	0.93	0.92	0.52	0.36	0.14	0.15	0.17	0.08	0.97	0.92	0.94	0.99	0.94	0.84	0.53	0.31	0.24	0.22	0.14	0.93	0.92	0.91	0.93	0.92	0.68	0.42	0.14	0.09	0.08	0.03	0.95	0.94	0.93	0.91	0.93	0.62	0.28
Epi00110_CCL13.2_CpG_1.2	H_mass	NA	NA	NA	NA	NA	NA	NA	NA	NA	NA	NA	NA	NA	NA	NA	NA	NA	NA	NA	NA	NA	NA	NA	NA	NA	NA	NA	NA	NA	NA	NA	NA	NA	NA	NA	NA	NA	NA	NA	NA	NA	NA	NA	NA	NA	NA	NA	NA
Epi00110_CCL13.2_CpG_3	NA	0.66	0.67	0.07	0	0.13	0.16	0.07	0	0	0.71	0.67	0.41	0.65	0.19	NA	0.09	0.03	0.11	0.02	NA	0.58	NA	NA	NA	NA	0.21	0	0.09	0.02	0	NA	NA	0.01	0.63	0.59	0	0.06	0	0.01	0	0	NA	NA	0.55	0.32	NA	0.08	0
Epi00110_CCL13.2_CpG_4.5	NA	0.92	0.9	NA	NA	NA	0.36	NA	NA	NA	0.94	0.92	0.9	0.92	NA	NA	0.19	NA	0.19	NA	NA	0.89	NA	NA	NA	NA	NA	NA	NA	NA	NA	NA	NA	NA	0.91	0.88	NA	NA	NA	NA	NA	NA	0.9	NA	0.88	0.95	NA	NA	NA
Epi00123_DNASE1L3.1_CpG_1	SN1	0.91	0.93	0.89	0.98	0.87	0.97	0.73	0.4	1	1	1	1	0.96	0.79	1	1	0.93	0.85	0.58	1	1	0.91	1	0.95	0.98	0.99	0.79	0.76	0.83	0.36	0.89	1	1	0.97	0.92	1	0.75	1	0.98	0.59	0.29	0.95	1	1	1	1	1	0.96
Epi00123_DNASE1L3.1_CpG_2	NA	0.93	0.91	0.94	0.93	0.93	0.92	0.89	0.7	0.96	0.93	0.96	0.95	0.94	0.95	0.92	0.94	0.92	0.9	0.8	0.94	0.95	0.95	0.94	0.94	0.95	0.94	0.92	0.88	0.83	0.66	0.96	0.94	0.94	0.94	0.92	0.99	0.91	0.93	0.89	0.78	0.51	1	0.95	0.94	0.94	0.94	0.95	0.92
Epi00123_DNASE1L3.1_CpG_3	NA	0.94	0.95	0.94	0.9	0.83	0.83	0.71	0.26	0.92	0.9	0.92	0.91	0.91	0.9	0.9	0.79	0.7	0.6	0.29	0.94	0.96	0.95	0.94	0.94	0.94	0.92	0.77	0.59	0.51	0.2	0.95	0.96	0.95	0.93	0.94	0.93	0.91	0.68	0.59	0.47	0.12	0.94	0.94	0.94	0.92	0.93	0.94	0.86
Epi00123_DNASE1L3.1_CpG_4	NA	0.94	NA	0.94	0.89	0.91	NA	0.76	0.38	0.07	0.08	0.08	0.09	0.07	0.07	0.08	0.07	0.07	0.07	0.07	NA	0.96	NA	0.93	NA	0.9	0.91	NA	0.73	0.66	0.34	0.92	0.9	0.94	0.92	NA	0.92	0.91	0.83	0.73	NA	0.22	0.45	0.5	0.46	0.45	0.48	0.45	0.45
Epi00124_DNASE1L3.2_CpG_1	SN1	NA	0.95	NA	NA	NA	NA	NA	0.37	NA	NA	1	NA	NA	NA	NA	NA	NA	NA	NA	NA	1	NA	NA	NA	NA	NA	NA	NA	NA	NA	NA	NA	NA	NA	1	1	NA	NA	NA	NA	NA	NA	NA	NA	NA	NA	NA	NA
Epi00124_DNASE1L3.2_CpG_2	NA	0.5	0.56	NA	NA	0.34	NA	1	0.22	0.1	0.07	0.08	0.09	0.08	0.07	0.06	0.07	0.08	0.08	0.12	0.99	0.52	0.34	NA	0.42	0.58	0.47	NA	0.42	0.39	0.18	NA	NA	0.3	0.52	0.55	0.53	0.29	0.13	NA	NA	0.11	1	NA	NA	NA	NA	NA	NA
Epi00124_DNASE1L3.2_CpG_3	NA	NA	NA	NA	NA	NA	NA	NA	NA	NA	0.43	0.46	NA	0.45	0.42	0.4	0.31	0.23	0.21	NA	NA	0.64	NA	NA	NA	0.6	NA	NA	NA	0.25	NA	NA	NA	NA	0.45	0.46	0.43	NA	NA	NA	NA	NA	NA	NA	NA	NA	NA	NA	NA
Epi00124_DNASE1L3.2_CpG_4	SN2	1	1	NA	0.75	1	0.66	0.54	0.15	0.79	0.92	1	0.66	1	1	1	0.89	0.83	1	1	NA	1	1	NA	1	1	1	1	0.29	0.28	0.84	1	NA	0.73	1	1	1	1	NA	1	NA	1	1	1	1	NA	1	1	NA
Epi00124_DNASE1L3.2_CpG_5	NA	0.69	NA	NA	NA	NA	NA	NA	NA	NA	0.69	0.82	NA	0.63	0.58	0.65	0.81	0.75	0.49	NA	NA	0.77	NA	NA	NA	0.7	NA	NA	NA	0.65	0.41	NA	NA	NA	0.59	0.67	0.74	NA	NA	NA	NA	0	NA	NA	NA	NA	0	NA	NA
Epi00124_DNASE1L3.2_CpG_6	NA	NA	0.88	NA	1	NA	NA	0.86	NA	NA	NA	NA	NA	NA	0.96	0.86	0.78	0.76	NA	NA	NA	0.87	NA	NA	0.83	0.85	NA	NA	0.73	NA	NA	NA	NA	NA	NA	1	NA	NA	NA	NA	NA	NA	NA	NA	NA	NA	NA	NA	NA
Epi00124_DNASE1L3.2_CpG_7.8	NA	0.97	0.98	NA	0.97	NA	1	NA	0.9	0.95	0.96	0.97	0.97	0.96	0.96	0.96	0.96	0.94	0.97	NA	NA	0.93	0.95	NA	0.92	0.93	0.91	0.86	0.91	0.92	0.85	0.95	NA	0.96	0.96	0.97	0.95	0.89	NA	NA	NA	NA	NA	NA	NA	NA	NA	NA	NA
Epi00124_DNASE1L3.2_CpG_9	SN1	0.81	0.88	NA	0.7	0.79	0.68	0.94	0.74	0.78	0.73	0.7	0.67	0.69	0.65	0.42	0.76	0.8	0.71	0.74	0.88	0.71	0.86	NA	0.87	0.82	1	0.75	0.74	0.69	1	0.75	NA	0.77	0.69	0.66	0.7	0.84	0.66	0.77	0.74	1	1	0.89	0.95	1	1	1	1
Epi00125_DNASE1L3.3_CpG_1	L_mass SN3	NA	NA	NA	NA	NA	NA	NA	NA	NA	NA	NA	NA	NA	NA	NA	NA	NA	NA	NA	NA	NA	NA	NA	NA	NA	NA	NA	NA	NA	NA	NA	NA	NA	NA	NA	NA	NA	NA	NA	NA	NA	NA	NA	NA	NA	NA	NA	NA
Epi00125_DNASE1L3.3_CpG_2	NA	0.93	0.92	0.92	0.91	0.91	0.9	0.94	0.91	0.89	0.91	0.92	0.88	0.89	0.91	0.91	0.91	0.91	0.92	0.92	0.96	0.9	0.9	0.9	0.93	0.91	0.91	0.93	0.91	0.91	0.92	0.92	0.94	0.95	0.93	0.92	0.91	0.92	0.93	0.92	0.91	0.93	0.88	0.91	0.9	0.92	0.93	0.92	0.89
Epi00125_DNASE1L3.3_CpG_3	NA	0.88	0.86	0.86	0.83	0.88	0.88	0.85	0.88	0.89	0.87	0.89	0.86	0.87	0.88	0.86	0.87	0.88	0.86	0.89	0.87	0.89	0.89	0.87	0.86	0.86	0.87	0.9	0.87	0.88	0.88	0.91	0.89	0.89	0.88	0.87	0.86	0.85	0.86	0.84	0.85	0.89	0.92	0.89	0.88	0.85	0.88	0.85	0.86
Epi00125_DNASE1L3.3_CpG_4	NA	0.94	NA	0.91	0.96	0.91	0.94	1	0.91	0.97	0.94	0.9	0.93	0.97	0.94	0.94	0.91	0.9	0.98	0.96	0.92	0.94	0.93	0.91	0.9	0.93	0.93	0.9	0.93	1	0.99	0.94	0.94	0.92	0.97	0.97	0.92	NA	0.89	0.92	0.93	0.91	0.96	0.96	0.93	0.86	0.91	0.89	0.95
Epi00147_C9ORF78.2_CpG_1.2	NA	0.82	0.76	0.64	0.49	0.34	0.32	0.32	0.24	0.61	0.71	0.77	0.86	0.84	0.75	0.58	0.38	0.36	0.29	0.21	0.71	0.75	0.8	0.86	0.9	0.84	0.69	0.42	0.4	0.33	0.17	0.53	0.57	0.72	0.76	0.77	0.59	0.5	0.29	0.25	0.18	NA	0.72	0.75	0.76	0.85	0.88	0.77	0.68
Epi00147_C9ORF78.2_CpG_3	SN1	0.75	0.61	0.63	0.67	0.57	0.59	0.52	0.43	0.7	0.74	0.76	0.83	0.82	0.86	0.81	0.66	0.67	0.62	0.59	0.73	0.78	0.86	0.73	0.86	0.81	0.93	0.65	0.63	0.66	0.51	0.58	0.68	0.68	0.65	0.43	0.67	0.63	0.49	0.5	0.42	0.49	0.77	0.79	0.77	0.78	0.85	0.81	0.76
Epi00147_C9ORF78.2_CpG_4	NA	0.88	0.95	0.89	0.83	0.78	0.74	0.71	0.67	0.83	0.87	0.93	0.92	0.92	0.88	0.86	0.77	0.76	0.74	0.69	0.9	0.89	0.9	0.94	0.93	0.93	0.9	0.85	0.81	0.77	0.74	0.79	0.82	0.89	0.94	0.93	0.89	0.83	0.75	0.69	0.7	NA	0.89	0.88	0.93	0.92	0.94	0.94	0.88
Epi00147_C9ORF78.2_CpG_5	SN2	1	0.57	0.7	0.69	0.69	0.68	0.72	0.61	0.69	0.53	0.63	0.66	0.69	0.9	1	0.69	0.7	0.84	1	0.52	0.81	0.84	0.74	0.69	0.53	0.98	0.79	0.54	0.68	0.69	0.65	0.6	0.79	0.67	0.6	0.8	0.63	0.53	0.5	0.58	0.72	0.8	0.58	0.58	0.74	0.76	0.93	0.64
Epi00147_C9ORF78.2_CpG_6.7	NA	0.85	0.9	0.85	0.92	0.92	0.88	0.91	0.91	0.89	0.9	0.9	0.91	0.92	0.9	0.87	0.94	0.91	0.92	0.89	0.89	0.91	0.87	0.89	0.87	0.9	0.88	0.92	0.93	0.94	0.93	0.91	0.91	0.89	0.8	0.81	0.89	0.91	0.94	0.85	0.92	NA	0.89	0.92	0.85	0.85	0.93	0.91	0.9
Epi00147_C9ORF78.2_CpG_8	NA	0.89	0.95	0.91	0.94	0.92	0.93	0.89	0.92	0.91	0.93	0.94	0.92	0.94	0.91	0.94	0.92	0.92	0.93	0.93	0.95	0.93	0.92	0.94	0.93	0.95	0.93	0.91	0.93	0.95	0.92	0.95	0.94	0.89	0.9	0.9	0.89	0.94	0.93	0.93	0.88	NA	0.92	0.95	0.9	0.92	0.93	0.92	0.94
Epi00147_C9ORF78.2_CpG_9	NA	0.81	0.82	0.68	0.56	0.36	0.32	0.24	0.2	0.59	0.73	0.76	0.86	0.85	0.63	0.46	0.32	0.29	0.21	0.14	0.65	0.69	0.83	0.9	0.85	0.76	0.56	0.32	0.25	0.21	0.09	0.54	0.59	0.75	0.85	0.78	0.6	0.46	0.28	0.18	0.18	NA	0.62	0.68	0.88	0.89	0.82	0.7	0.62
Epi00147_C9ORF78.2_CpG_10	NA	0.93	0.85	0.67	0.57	0.37	0.27	0.27	0.22	0.64	NA	NA	0.98	0.89	0.69	0.57	0.39	0.28	0.27	0.15	NA	0.68	0.85	NA	0.81	NA	0.67	0.44	NA	0.21	NA	0.69	NA	0.76	1	NA	0.61	0.54	NA	NA	NA	0	0.72	1	NA	0.93	0.83	0.76	0.67
Epi00148_C9ORF78.3_CpG_1	NA	0.78	0.8	0.62	0.49	0.31	0.28	0.26	0.15	0.56	0.67	0.77	0.84	0.85	0.58	0.42	0.28	0.23	0.18	0.13	0.53	0.67	0.76	0.85	0.86	0.72	0.54	0.28	0.24	0.19	0.13	0.47	0.51	0.68	0.8	0.81	0.57	0.41	0.21	0.18	0.17	0.05	0.63	0.7	0.78	0.82	0.8	0.71	0.48
Epi00148_C9ORF78.3_CpG_2	SN1	0.53	0.47	0.34	0.31	0.19	0.17	0.17	0.09	0.41	0.47	0.47	0.47	0.43	0.38	0.27	0.19	0.17	0.14	0.06	0.36	0.38	0.48	0.48	0.53	0.45	0.42	0.25	0.25	0.15	0.11	0.42	0.36	0.54	0.58	0.48	0.4	0.29	0.12	0.12	0.16	0.05	0.5	0.47	0.49	0.34	0.51	0.47	0.44
Epi00148_C9ORF78.3_CpG_3	NA	0.88	0.88	0.63	0.49	0.29	0.28	0.23	0.13	0.47	0.63	0.74	0.9	0.88	0.57	0.37	0.24	0.21	0.19	0.11	0.46	0.62	0.79	0.92	0.92	0.74	0.51	0.27	0.21	0.18	0.12	0.4	0.48	0.72	0.89	0.87	0.56	0.4	0.2	0.18	0.17	0.08	0.63	0.7	0.8	0.88	0.92	0.69	0.56
Epi00162_MMP7.1_CpG_1	NA	0.43	0.46	0.47	0.47	0.48	0.47	0.43	0.44	0.37	0.44	0.45	0.46	0.43	0.42	0.37	0.42	0.44	0.42	0.41	0.4	0.45	0.45	0.48	0.46	0.43	0.4	0.41	0.42	0.44	0.41	0.34	0.33	0.37	0.35	0.39	0.36	0.37	0.34	0.36	0.44	0.39	0.37	0.39	0.39	0.38	0.4	0.38	0.37
Epi00162_MMP7.1_CpG_2	D3 SN2 SM1	0.21	0.27	0.23	0.28	0.2	0.28	0.19	0.2	0.13	0.15	0.19	0.28	0.17	0.18	0.23	0.21	0.24	0.24	0.22	0.15	0.23	0.16	0.22	0.2	0.22	0.2	0.2	0.18	0.19	0.19	0.11	0.11	0.15	0.15	0.14	0.15	0.16	0.15	0.14	0.15	0.15	0.16	0.17	0.17	0.17	0.21	0.16	0.18
Epi00162_MMP7.1_CpG_3	D2 SN2 SM1	0.21	0.27	0.23	0.28	0.2	0.28	0.19	0.2	0.13	0.15	0.19	0.28	0.17	0.18	0.23	0.21	0.24	0.24	0.22	0.15	0.23	0.16	0.22	0.2	0.22	0.2	0.2	0.18	0.19	0.19	0.11	0.11	0.15	0.15	0.14	0.15	0.16	0.15	0.14	0.15	0.15	0.16	0.17	0.17	0.17	0.21	0.16	0.18
Epi00162_MMP7.1_CpG_4	NA	0.11	0.2	0.14	0.24	0.11	0.22	0.11	0.12	0.03	0.07	0.1	0.23	0.09	0.1	0.19	0.13	0.25	0.17	0.15	0.07	0.19	0.09	0.21	0.1	0.12	0.13	0.07	0.07	0.09	0.09	0.03	0.05	0.08	0.07	0.07	0.08	0.04	0.07	0.11	0.36	0.1	0.09	0.1	0.13	0.1	0.15	0.11	0.11
Epi00162_MMP7.1_CpG_5	SN1	0.11	0.1	0.11	0.1	0.11	0.11	0.09	0.13	0.04	0.04	0.06	0.11	0.1	0.12	0.1	0.1	0.08	0.09	0.1	0.06	0.06	0.06	0.12	0.1	0.11	0.09	0.08	0.1	0.09	0.03	0.03	0.02	0.05	0.07	0.06	0.08	0.09	0.09	0.06	0.05	0.08	0.05	0.06	0.05	0.1	0.11	0.08	0.08
Epi00193_HOXB1_01_CpG_1	D10 SN1 SM1	0.84	0.88	0.87	0.76	0.83	0.81	0.91	0.79	0.8	0.77	0.78	0.81	0.87	0.76	0.92	0.77	0.86	0.68	0.87	0.86	0.8	0.75	0.74	0.79	0.78	0.95	0.98	0.82	0.87	0.81	0.8	0.95	0.79	0.85	0.74	0.96	NA	NA	NA	0.82	NA	NA	0.9	0.93	0.73	0.86	0.83	0.79
Epi00193_HOXB1_01_CpG_2.3	NA	0.96	0.95	0.96	0.96	0.97	0.95	0.96	0.97	0.98	0.95	0.96	0.96	0.97	0.93	0.95	0.96	0.96	0.98	0.96	0.98	0.95	0.95	0.96	0.94	0.96	0.97	0.96	0.96	0.94	0.98	0.95	0.95	0.95	0.97	0.91	0.96	0.97	0.99	NA	0.95	NA	0.94	0.95	0.97	0.96	0.94	0.99	0.98
Epi00193_HOXB1_01_CpG_4	NA	0.92	0.91	0.92	0.9	0.92	0.93	0.91	0.91	0.89	0.93	0.93	0.93	0.91	0.9	0.9	0.91	0.91	0.91	0.9	0.96	0.88	0.92	0.87	0.9	0.91	0.91	0.95	0.91	0.87	0.91	0.92	0.9	0.91	0.9	0.88	NA	0.84	0.83	NA	0.93	NA	NA	0.93	0.93	0.91	0.89	0.93	0.92
Epi00193_HOXB1_01_CpG_5	NA	0.97	0.95	0.97	0.96	0.97	1	0.99	0.97	0.98	0.97	1	0.97	0.98	0.95	0.99	0.99	0.99	0.94	0.97	0.98	0.98	0.99	0.93	0.92	0.98	0.98	0.95	0.93	0.97	0.97	0.98	1	0.99	1	1	0.88	1	1	NA	1	NA	1	1	0.93	1	0.99	1	0.97
Epi00193_HOXB1_01_CpG_6.7.8	NA	0.97	0.98	0.97	0.97	0.96	0.96	0.97	0.97	0.97	0.98	0.95	0.97	0.96	0.96	0.97	0.98	0.99	0.97	0.97	0.98	0.98	0.97	0.98	0.96	0.97	0.97	0.97	0.96	0.97	0.98	0.96	0.97	0.96	0.96	0.97	1	0.96	0.94	NA	0.97	NA	1	0.98	0.97	0.96	0.97	0.96	0.96
Epi00193_HOXB1_01_CpG_9	NA	0.92	0.94	0.92	0.93	0.92	0.93	0.91	0.95	0.92	0.89	0.9	0.91	0.93	0.91	0.94	0.91	0.94	0.92	0.91	0.89	0.89	0.89	0.93	0.91	0.9	0.92	0.97	0.92	0.91	0.92	0.9	0.93	0.91	0.92	0.9	0.91	0.89	0.85	NA	0.92	NA	1	0.91	0.92	0.92	0.92	0.92	0.9
Epi00193_HOXB1_01_CpG_10	NA	0.93	0.94	0.94	0.91	0.92	0.93	0.92	0.93	0.93	0.91	0.89	0.92	0.93	0.92	0.91	0.92	0.93	0.92	0.93	0.91	0.93	0.93	0.93	0.9	0.93	0.93	0.92	0.93	0.89	0.92	0.93	0.91	0.91	0.88	0.9	0.9	0.92	0.92	NA	0.92	NA	0.91	0.93	0.92	0.91	0.91	0.9	0.91
Epi00193_HOXB1_01_CpG_11	NA	0.94	0.94	0.95	0.98	0.98	0.98	0.98	0.97	0.97	0.95	0.96	0.94	1	0.96	0.96	0.97	0.97	0.98	0.97	0.95	0.96	0.98	0.98	0.93	0.96	0.98	1	0.96	0.96	0.97	0.97	0.98	0.96	0.95	0.96	0.95	0.98	0.96	NA	0.97	NA	NA	0.98	0.98	0.93	0.98	0.99	0.98
Epi00193_HOXB1_01_CpG_12	NA	0.95	0.97	0.97	0.98	0.97	0.96	0.98	0.96	0.97	0.96	0.98	0.98	1	0.97	0.98	0.97	0.99	0.98	0.96	0.99	0.97	0.97	0.97	0.98	0.95	0.97	0.97	0.98	0.96	0.98	0.99	0.97	0.97	0.96	0.96	1	1	0.96	NA	0.98	NA	1	1	0.97	0.98	0.99	0.99	0.98
Epi00193_HOXB1_01_CpG_13	D1 SN1 SM1	0.84	0.88	0.87	0.76	0.83	0.81	0.91	0.79	0.8	0.77	0.78	0.81	0.87	0.76	0.92	0.77	0.86	0.68	0.87	0.86	0.8	0.75	0.74	0.79	0.78	0.95	0.98	0.82	0.87	0.81	0.8	0.95	0.79	0.85	0.74	0.96	NA	NA	NA	0.82	NA	NA	0.9	0.93	0.73	0.86	0.83	0.79
Epi00193_HOXB1_01_CpG_14	NA	0.92	0.94	0.94	0.94	0.93	0.93	0.92	0.92	0.93	0.96	0.92	0.96	0.86	0.92	0.95	0.9	0.92	0.95	0.96	0.95	0.94	0.93	0.93	0.91	0.91	0.94	0.83	0.95	0.92	0.9	0.9	0.95	0.93	0.93	0.95	0.98	0.98	0.89	NA	0.92	NA	1	0.91	0.94	0.93	0.95	0.91	0.95
Epi00193_HOXB1_01_CpG_15	SN1	0.73	0.62	0.6	0.55	0.77	0.73	0.74	0.67	0.66	0.74	0.68	0.67	0.88	0.69	0.68	0.71	0.7	0.3	0.57	0.59	0.73	0.68	0.52	0.49	0.61	0.76	1	0.5	0.63	0.65	0.67	0.59	0.61	0.81	0.72	0.2	0.2	0.18	NA	0.75	NA	0.11	0.74	0.7	0.67	0.5	0.55	0.52
Epi00193_HOXB1_01_CpG_16	NA	0.95	0.92	0.88	0.87	0.91	0.93	0.93	0.92	0.92	0.93	0.93	0.9	0.9	0.91	0.94	0.94	0.93	0.81	0.91	0.91	0.9	0.94	0.88	0.9	0.91	0.92	NA	0.89	0.9	0.91	0.92	0.89	0.9	0.94	0.9	0.66	0.63	0.68	NA	0.93	NA	NA	0.89	0.94	0.91	0.89	0.91	0.9
Epi00193_HOXB1_01_CpG_17	SN1	0.96	0.87	0.85	0.92	0.95	0.95	0.92	0.91	0.88	0.98	1	0.92	1	0.92	0.91	0.97	0.97	0.97	0.93	1	0.95	0.89	0.92	0.93	0.94	0.91	1	0.93	0.9	0.93	0.97	0.93	0.92	0.96	0.88	0.9	1	1	NA	0.99	NA	0.96	1	0.92	0.89	0.96	0.96	0.92
Epi00193_HOXB1_01_CpG_18	NA	0.93	0.93	0.94	0.93	0.99	0.95	0.94	0.98	0.9	0.92	0.92	0.93	0.99	0.91	0.94	0.93	0.94	0.93	0.92	0.92	1	0.93	0.97	0.99	0.93	0.92	0.94	0.91	0.93	0.9	0.95	1	0.9	0.92	1	NA	0.93	0.71	NA	0.94	NA	0.91	0.93	0.91	0.94	1	0.91	0.92
Epi00193_HOXB1_01_CpG_19	SN1	0.9	0.9	0.87	0.83	0.95	0.99	0.99	0.95	0.87	0.9	0.81	0.92	1	1	1	0.93	0.98	0.48	0.87	0.89	0.95	0.94	0.77	0.91	0.88	1	1	0.81	0.87	0.93	0.85	0.83	0.82	1	0.93	0.28	0.22	0.23	NA	0.95	NA	0.14	1	0.91	0.8	0.67	0.81	0.69
Epi00193_HOXB1_01_CpG_20.21	NA	0.84	0.83	0.77	0.92	0.93	0.86	0.87	0.92	0.84	0.96	0.94	0.89	0.95	0.9	0.89	0.92	0.92	1	0.91	0.93	0.89	0.85	0.89	0.91	0.88	0.89	0.89	0.89	0.87	0.85	0.94	0.89	0.9	0.92	0.91	0.99	1	0.96	NA	0.89	NA	0.92	0.89	0.92	0.9	0.91	0.93	0.89
[truncated: 4 more columns]
