# Supplementary material for: 5-Hydroxymethylcytosine is an essential intermediate of active DNA demethylation processes in primary human monocytes
Source: Genome Biol. 2013 May 26;14(5):R46. doi: 10.1186/gb-2013-14-5-r46 (PMC4053946; doi:10.1186/gb-2013-14-5-r46)
Supplement: Additional file 4 — Table S4. Word DocumentTitle of this dataset: Table S2, Genomic position of analyzed CpG residuesDescription of this dataset: Table S2 lists genomic positions of CpG residues that were analyzed by MassARRAY or QUEST-qPCR. [file gb-2013-14-5-r46-S4.XLSX]

## Sheet: mC levels 
SampleID	Donor A, Monos	Donor A, DC 27h, TDG	Donor A, DC 27h, MBD4	Donor A, DC 27h, TET2	Donor A, DC 27h, negctrl	Donor A, DC 27h, nT	Donor A, DC 42h, TDG	Donor A, DC 42h, MBD4	Donor A, DC 42h, TET2	Donor A, DC 42h, negctrl	Donor A, DC 42h, nT		Donor B, Monos	Donor B, DC 27h, TDG	Donor B, DC 27h, MBD4	Donor B, DC 27h, TET2	Donor B, DC 27h, negctrl	Donor B, DC 27h, nT	Donor B, DC 42h, TDG	Donor B, DC 42h, MBD4	Donor B, DC 42h, TET2	Donor B, DC 42h, negctrl	Donor B, DC 42h, nT		Donor C, Monos	Donor C, DC 27h, TDG	Donor C, DC 27h, MBD4	Donor C, DC 27h, TET2	Donor C, DC 27h, negctrl	Donor C, DC 27h, nT	Donor C, DC 42h, TDG	Donor C, DC 42h, MBD4	Donor C, DC 42h, TET2	Donor C, DC 42h, negctrl	Donor C, DC 42h, nT		Donor D, Monos	Donor D, DC 27h, TDG	Donor D, DC 27h, MBD4	Donor D, DC 27h, TET2	Donor D, DC 27h, negctrl	Donor D, DC 27h, nT	Donor D, DC 42h, TDG	Donor D, DC 42h, MBD4	Donor D, DC 42h, TET2	Donor D, DC 42h, negctrl	Donor D, DC 42h, nT
Epi00103_STAT5A.1_CpG_1	0.86	0.87	0.93	0.93	0.96	0.87	0.91	0.9	0.91	0.89	NA		0.91	0.9	0.9	0.91	0.89	0.9	0.92	0.9	0.9	0.91	0.91		0.94	0.89	0.93	0.92	0.92	0.91	0.91	0.91	0.93	0.94	0.85		0.9	0.89	0.87	NA	0.88	0.9	0.92	0.9	0.91	0.9	0.89
Epi00103_STAT5A.1_CpG_2	0.95	0.96	0.95	0.98	0.94	0.95	0.94	0.97	0.95	0.94	NA		0.95	0.96	0.92	0.96	0.95	0.95	0.93	0.95	0.95	0.97	0.92		0.94	0.94	0.94	0.95	0.95	0.92	0.94	0.95	0.96	0.94	0.88		0.98	0.97	0.93	0.94	0.96	0.94	0.94	0.95	0.95	0.95	0.94
Epi00104_STAT5A.2_CpG_1	0.98	0.99	0.99	0.98	0.98	0.98	1	1	0.97	1	NA		0.96	0.96	0.97	0.99	0.96	0.98	0.98	0.98	0.98	1	0.96		0.96	0.93	0.96	1	0.95	0.9	0.98	0.95	0.98	0.96	0.87		0.98	0.98	0.99	1	1	0.92	0.96	0.98	0.97	0.98	0.94
Epi00104_STAT5A.2_CpG_2	0.92	0.91	0.92	0.89	0.89	0.91	0.94	0.88	0.94	0.96	NA		0.92	0.93	0.94	0.91	0.95	0.9	0.92	0.91	0.96	0.9	0.89		0.91	0.89	0.9	0.96	0.91	0.87	0.94	0.91	0.95	0.89	0.79		0.92	0.94	0.95	0.93	0.95	0.88	0.92	0.92	0.95	0.91	0.86
Epi00104_STAT5A.2_CpG_3	0.92	0.91	0.92	0.89	0.89	0.91	0.94	0.88	0.94	0.96	NA		0.92	0.93	0.94	0.91	0.95	0.9	0.92	0.91	0.96	0.9	0.89		0.91	0.89	0.9	0.96	0.91	0.87	0.94	0.91	0.95	0.89	0.79		0.92	0.94	0.95	0.93	0.95	0.88	0.92	0.92	0.95	0.91	0.86
Epi00108_STAT5A.1_CpG_1	0.88	0.92	0.85	0.94	0.96	0.88	0.94	0.97	0.92	0.96	0.93		0.87	0.95	0.94	0.86	0.95	0.94	0.9	0.93	0.87	0.97	NA		0.89	0.93	0.93	0.93	0.88	0.93	0.92	0.92	0.96	0.91	0.92		0.75	0.92	NA	0.9	NA	NA	0.92	0.88	0.9	NA	0.94
Epi00108_STAT5A.1_CpG_2	NA	0.89	NA	0.94	1	0.94	1	1	0.98	0.94	NA		1	1	0.94	NA	0.97	NA	NA	NA	0.97	1	NA		NA	0.94	0.83	1	NA	NA	NA	NA	NA	NA	NA		1	0.94	NA	NA	NA	NA	NA	0.87	0.92	NA	0.82
Epi00109_CCL13.1_CpG_1	0.83	0.72	0.77	0.86	0.77	0.53	0.71	0.72	0.78	0.73	0.44		0.83	0.7	0.62	0.78	0.65	0.3	0.71	0.49	0.76	0.67	0.2		0.86	0.43	0.4	0.72	0.41	0.19	0.35	0.39	0.66	0.31	0.09		0.88	0.58	0.53	0.76	0.61	0.16	0.54	0.46	0.73	0.46	0.09
Epi00109_CCL13.1_CpG_2.3	0.93	0.9	0.92	0.92	0.89	0.82	0.85	0.89	0.92	0.9	0.71		0.94	0.91	0.88	0.87	0.87	0.71	0.86	0.79	0.89	0.87	0.42		0.92	0.74	0.78	0.93	0.74	0.41	0.71	0.66	0.85	0.61	0.21		0.89	0.9	0.83	0.91	0.84	0.39	0.83	0.78	0.92	0.78	0.18
Epi00110_CCL13.2_CpG_1.2	NA	NA	NA	NA	NA	NA	NA	NA	NA	NA	NA		NA	NA	NA	NA	NA	NA	NA	NA	NA	NA	NA		NA	NA	NA	NA	NA	NA	NA	NA	NA	NA	NA		NA	NA	NA	NA	NA	NA	NA	NA	NA	NA	NA
Epi00110_CCL13.2_CpG_3	0.84	0.8	0.77	0.76	0.74	0.54	0.72	0.76	0.83	0.71	0.25		0.81	0.72	0.6	0.87	0.66	0.25	0.65	0.53	0.77	0.58	0.2		0.74	0.42	0.36	0.61	0.42	0.16	0.42	0.39	0.64	0.26	0.1		0.78	0.53	0.57	0.44	0.61	0.1	0.51	0.49	0.72	0.38	0.1
Epi00110_CCL13.2_CpG_4.5	0.91	0.88	0.91	0.89	0.86	0.86	0.85	0.92	0.9	0.87	0.61		0.88	0.93	0.91	0.93	0.81	0.65	0.86	0.83	0.87	0.83	0.48		0.9	0.87	0.72	0.84	0.8	0.42	0.72	0.7	0.87	0.62	0.24		0.91	0.94	0.86	0.76	0.84	0.45	0.72	0.79	0.86	0.7	0.24
Epi00123_DNASE1L3.1_CpG_1	1	0.93	0.93	0.89	0.85	0.87	0.85	1	0.89	0.84	0.96		0.9	0.94	0.91	0.92	1	0.9	0.91	0.91	0.95	0.97	0.81		0.96	0.86	0.86	0.83	0.87	0.84	0.93	0.96	0.82	0.91	0.92		1	0.78	1	0.78	0.99	0.84	0.87	0.87	0.8	0.84	0.87
Epi00123_DNASE1L3.1_CpG_2	0.95	0.93	0.94	0.94	0.94	0.94	0.94	0.93	0.96	0.95	0.95		0.95	0.94	0.94	0.96	0.95	0.94	0.96	0.93	0.93	0.96	0.93		0.92	0.95	0.96	0.94	0.95	0.96	0.95	0.95	0.96	0.95	0.93		0.95	0.95	0.96	0.96	0.95	0.96	0.94	0.97	0.95	0.94	0.95
Epi00123_DNASE1L3.1_CpG_3	0.96	0.92	0.94	0.94	0.94	0.94	0.95	0.96	0.94	0.95	0.93		0.95	0.93	0.95	0.94	0.93	0.95	0.93	0.95	0.95	0.95	0.87		0.89	0.88	0.9	0.89	0.89	0.85	0.9	0.89	0.88	0.89	0.72		0.96	0.96	0.96	0.95	0.93	0.94	0.96	0.96	0.96	0.96	0.87
Epi00123_DNASE1L3.1_CpG_4	0.98	NA	NA	0.91	NA	0.96	NA	NA	0.95	0.96	NA		NA	NA	0.97	0.95	NA	0.95	NA	NA	0.92	NA	NA		0.49	0.07	NA	NA	NA	NA	0.07	NA	NA	NA	NA		NA	NA	0.96	1	NA	NA	0.94	NA	0.93	NA	NA
Epi00124_DNASE1L3.2_CpG_1	NA	NA	NA	NA	NA	NA	NA	NA	NA	NA	NA		NA	NA	NA	NA	NA	NA	NA	NA	NA	NA	NA		NA	NA	NA	NA	NA	NA	NA	NA	NA	NA	NA		NA	NA	NA	NA	NA	NA	NA	NA	NA	NA	NA
Epi00124_DNASE1L3.2_CpG_2	0.15	NA	0.12	NA	0.12	NA	1	NA	NA	0.07	NA		NA	NA	NA	0.1	0.11	0.09	NA	NA	0.95	0.11	0.13		NA	0.97	NA	NA	NA	NA	NA	NA	1	NA	NA		0.97	NA	NA	1	NA	NA	NA	NA	NA	NA	0.13
Epi00124_DNASE1L3.2_CpG_3	NA	NA	NA	NA	NA	NA	NA	NA	NA	NA	NA		NA	NA	NA	NA	NA	NA	NA	NA	NA	NA	NA		NA	NA	NA	NA	NA	NA	NA	NA	NA	NA	NA		NA	NA	NA	NA	NA	NA	NA	NA	NA	NA	NA
Epi00124_DNASE1L3.2_CpG_4	1	1	NA	1	NA	NA	1	NA	1	1	NA		NA	NA	1	1	1	NA	NA	NA	NA	1	1		NA	NA	1	NA	NA	NA	NA	NA	NA	NA	NA		1	1	NA	NA	NA	NA	NA	NA	NA	NA	NA
Epi00124_DNASE1L3.2_CpG_5	NA	0	NA	0	NA	NA	0	NA	NA	NA	NA		NA	NA	NA	0	0	NA	NA	NA	NA	NA	0.04		NA	NA	NA	NA	NA	0.03	NA	NA	NA	NA	NA		NA	NA	NA	NA	NA	NA	0	NA	0	NA	0
Epi00124_DNASE1L3.2_CpG_6	NA	NA	NA	NA	NA	NA	NA	NA	NA	NA	NA		NA	NA	1	NA	1	NA	NA	NA	NA	NA	NA		NA	NA	NA	NA	NA	NA	NA	NA	NA	NA	NA		NA	NA	NA	NA	NA	NA	NA	NA	NA	NA	NA
Epi00124_DNASE1L3.2_CpG_7.8	NA	NA	NA	NA	NA	NA	NA	NA	NA	NA	NA		NA	NA	NA	NA	NA	NA	NA	NA	NA	NA	NA		NA	NA	NA	NA	NA	NA	NA	NA	NA	NA	NA		NA	NA	NA	NA	NA	NA	NA	NA	NA	NA	NA
Epi00124_DNASE1L3.2_CpG_9	0.85	0.46	0.99	0.65	0.48	NA	0.49	0.42	0.72	0.68	0.33		0.23	NA	1	0.55	0.61	0.51	NA	NA	0	0.63	0.47		0.13	NA	0.78	NA	NA	0.5	0.5	NA	NA	NA	NA		0.69	0.8	NA	0.56	NA	NA	0.46	NA	0.6	NA	0.63
Epi00125_DNASE1L3.3_CpG_1	NA	NA	NA	NA	NA	NA	NA	NA	NA	NA	NA		NA	NA	NA	NA	NA	NA	NA	NA	NA	NA	NA		NA	NA	NA	NA	NA	NA	NA	NA	NA	NA	NA		NA	NA	NA	NA	NA	NA	NA	NA	NA	NA	NA
Epi00125_DNASE1L3.3_CpG_2	0.97	0.97	0.96	0.95	0.94	0.95	0.94	0.96	0.96	0.95	0.96		0.92	0.97	0.95	0.94	0.93	0.93	0.91	0.93	0.93	0.93	0.94		0.83	0.88	0.9	0.9	0.89	0.9	0.91	0.87	0.89	0.91	0.91		0.95	0.95	0.95	0.9	0.94	0.97	0.95	0.94	0.96	0.95	0.94
Epi00125_DNASE1L3.3_CpG_3	0.86	0.88	0.88	0.9	0.91	0.91	0.91	0.9	0.88	0.88	0.9		0.91	0.92	0.95	0.91	0.91	0.89	0.93	0.92	0.91	0.92	0.9		0.89	0.89	0.9	0.89	0.86	0.9	0.93	0.9	0.9	0.91	0.9		0.91	0.89	0.92	0.93	0.92	0.92	0.91	0.92	0.89	0.91	0.9
Epi00125_DNASE1L3.3_CpG_4	0.98	0.92	0.99	0.94	0.96	0.98	0.95	0.97	0.98	0.92	0.97		0.77	1	0.96	0.99	0.91	1	0.96	0.96	0.94	1	0.96		0.95	0.98	0.92	0.95	NA	0.95	0.96	0.95	1	0.96	0.95		0.97	0.94	0.97	NA	1	0.97	1	0.97	0.99	1	0.91
Epi00147_C9ORF78.2_CpG_1.2	0.83	0.81	0.8	0.82	0.81	0.63	0.73	0.7	0.85	0.75	0.48		0.85	0.8	0.78	0.86	0.73	0.54	0.74	0.67	0.92	0.64	0.37		0.81	0.65	0.68	NA	0.66	0.5	0.59	0.53	0.76	0.54	0.4		0.88	0.68	0.65	0.8	0.8	0.54	0.57	0.51	0.79	0.53	0.35
Epi00147_C9ORF78.2_CpG_3	0.79	0.87	0.79	0.84	0.74	0.69	0.74	0.87	0.86	0.84	0.73		0.88	0.44	0.65	0.73	0.75	0.76	0.69	0.82	0.83	0.76	0.78		0.81	0.81	0.78	NA	0.75	0.74	0.7	0.67	0.74	0.7	0.68		0.87	0.87	0.87	0.82	0.86	0.85	0.8	0.87	0.84	0.82	0.7
Epi00147_C9ORF78.2_CpG_4	0.89	0.93	0.94	0.94	0.93	0.89	0.87	0.92	0.97	0.95	0.78		0.96	0.93	0.94	0.92	0.93	0.85	0.92	0.9	0.94	0.94	0.8		0.9	0.88	0.87	NA	0.89	0.76	0.91	0.86	0.92	0.88	0.79		0.94	1	1	0.92	0.97	0.49	0.86	NA	0.91	0.84	0.73
Epi00147_C9ORF78.2_CpG_5	0.86	0.81	0.81	0.87	0.91	0.77	0.82	0.94	0.97	0.92	0.95		0.73	0.67	0.71	0.78	0.79	0.86	0.7	0.74	0.84	0.94	0.88		0.89	0.93	0.81	NA	0.8	0.83	0.87	0.81	0.95	0.88	0.78		0.79	0.84	0.82	0.74	0.85	0.83	0.89	0.85	0.8	0.82	0.75
Epi00147_C9ORF78.2_CpG_6.7	0.93	0.93	0.94	0.94	0.93	0.95	0.95	0.94	0.93	0.95	0.94		0.95	0.91	0.96	0.94	0.96	0.95	0.95	0.93	0.94	0.94	0.96		0.95	0.94	0.92	NA	0.92	0.92	0.92	0.92	0.94	0.93	0.94		0.95	0.94	0.95	0.93	0.95	0.93	0.95	0.96	0.97	0.96	0.94
Epi00147_C9ORF78.2_CpG_8	0.93	0.93	0.96	0.94	0.96	0.91	0.93	0.91	0.97	0.96	0.93		0.94	0.93	0.93	0.97	0.96	0.96	0.95	0.93	0.95	0.94	0.91		0.92	0.94	0.93	NA	0.91	0.93	0.93	0.92	0.93	0.94	0.96		0.91	0.91	0.95	0.95	0.89	0.95	0.95	0.91	0.88	0.91	0.91
Epi00147_C9ORF78.2_CpG_9	0.81	0.78	0.79	0.88	0.79	0.64	0.63	0.66	0.83	0.69	0.41		0.84	0.68	0.74	0.79	0.74	0.47	0.65	0.59	0.83	0.56	0.33		0.85	0.7	0.67	NA	0.69	0.49	0.49	0.5	0.74	0.53	0.33		0.89	0.63	0.65	0.81	0.7	0.48	0.54	0.42	0.72	0.44	0.27
Epi00147_C9ORF78.2_CpG_10	0.93	0.91	0.9	0.95	0.9	0.79	0.86	0.89	0.91	0.86	0.62		0.98	0.89	0.86	0.98	0.95	0.58	0.88	0.8	0.91	0.76	0.48		0.95	0.85	0.83	NA	0.86	0.67	0.75	0.72	0.9	0.76	0.5		0.94	0.78	0.81	0.82	0.8	0.68	0.7	0.7	0.82	0.72	0.4
Epi00148_C9ORF78.3_CpG_1	0.83	0.77	0.76	0.83	0.73	0.56	0.62	0.66	0.81	0.64	0.41		0.87	0.73	0.68	0.78	0.65	0.49	0.57	0.54	0.77	0.53	0.26		0.84	0.6	0.63	NA	0.6	0.43	0.46	0.47	0.73	0.49	0.29		0.83	0.63	0.58	0.76	0.6	0.42	0.42	0.44	0.74	0.42	0.24
Epi00148_C9ORF78.3_CpG_2	0.81	0.8	0.77	0.79	0.8	0.49	0.73	0.65	0.86	0.68	0.49		0.82	0.73	0.65	0.76	0.82	0.66	0.62	0.6	0.76	0.63	0.36		0.82	0.65	0.66	NA	0.63	0.52	0.58	0.56	0.77	0.6	0.29		0.68	0.6	0.52	0.62	0.48	0.39	0.42	0.44	0.63	0.4	0.27
Epi00148_C9ORF78.3_CpG_3	0.9	0.81	0.74	0.84	0.76	0.54	0.63	0.61	0.85	0.63	0.4		0.92	0.72	0.68	0.81	0.68	0.46	0.56	0.48	0.79	0.49	0.22		0.89	0.61	0.63	NA	0.55	0.43	0.48	0.45	0.72	0.44	0.27		0.92	0.57	0.6	0.81	0.61	0.38	0.38	0.39	0.72	0.38	0.23
Epi00162_MMP7.1_CpG_1	0.52	0.59	0.61	0.64	0.59	0.61	0.6	0.62	0.62	0.64	0.59		0.42	0.45	0.43	0.36	0.44	0.44	0.41	0.48	0.51	0.39	0.44		0.43	0.42	0.46	0.52	0.44	0.41	0.4	0.42	0.46	0.4	0.4		0.5	0.44	0.46	0.46	0.46	0.49	0.44	0.44	0.5	0.42	0.46
Epi00162_MMP7.1_CpG_2	0.37	0.39	0.38	0.38	0.41	0.38	0.36	0.4	0.42	0.41	0.37		0.23	0.23	0.22	0.21	0.23	0.25	0.26	0.25	0.26	0.2	0.22		0.19	0.21	0.22	0.27	0.23	0.23	0.22	0.22	0.21	0.22	0.22		0.26	0.23	0.25	0.23	0.23	0.26	0.25	0.27	0.27	0.25	0.25
Epi00162_MMP7.1_CpG_3	0.37	0.39	0.38	0.38	0.41	0.38	0.36	0.4	0.42	0.41	0.37		0.23	0.23	0.22	0.21	0.23	0.25	0.26	0.25	0.26	0.2	0.22		0.19	0.21	0.22	0.27	0.23	0.23	0.22	0.22	0.21	0.22	0.22		0.26	0.23	0.25	0.23	0.23	0.26	0.25	0.27	0.27	0.25	0.25
Epi00162_MMP7.1_CpG_4	0.32	0.4	0.4	0.36	0.36	0.37	0.37	0.41	0.44	0.44	0.36		0.15	0.18	0.16	0.12	0.21	0.16	0.22	0.14	0.22	0.18	0.17		0.13	0.11	0.19	0.19	0.15	0.15	0.17	0.17	0.14	0.18	0.17		0.24	0.17	0.18	0.16	0.19	0.16	0.19	0.19	0.22	0.18	0.18
Epi00162_MMP7.1_CpG_5	0.15	0.13	0.1	0.1	0.1	0.14	0.1	0.12	0.14	0.1	0.09		0.11	0.12	0.12	0.11	0.12	0.14	0.13	0.12	0.13	0.11	0.12		0.11	0.11	0.12	0.15	0.12	0.12	0.12	0.11	0.12	0.11	0.11		0.16	0.13	0.12	0.1	0.15	0.13	0.1	0.1	0.15	0.15	0.14
Epi00193_HOXB1_01_CpG_1	NA	0.82	0.92	0.83	0.91	0.95	0.98	0.92	0.85	0.97	0.9		0.97	0.85	0.86	0.79	0.9	0.82	1	NA	0.85	0.83	0.99		0.99	0.84	0.83	0.92	0.83	0.77	0.97	0.95	0.94	0.81	0.87		0.96	0.86	0.85	0.79	0.85	NA	0.91	0.9	0.87	0.79	0.84
Epi00193_HOXB1_01_CpG_2.3	NA	0.96	0.99	0.95	0.97	0.99	0.97	0.97	0.98	0.98	0.99		0.98	0.96	0.96	0.98	1	0.98	1	0.97	0.99	0.95	0.99		0.97	0.97	0.96	0.95	0.97	0.96	0.98	0.99	0.97	0.96	0.97		0.99	0.98	0.99	0.97	0.96	0.97	0.98	0.97	0.96	0.96	0.96
Epi00193_HOXB1_01_CpG_4	NA	0.9	0.91	0.89	0.91	0.9	0.9	0.88	0.9	0.91	0.95		0.93	0.96	0.9	0.93	0.87	0.95	NA	0.91	0.94	0.85	0.92		0.95	0.95	0.9	0.93	0.93	0.87	0.92	0.88	0.94	0.93	0.94		0.89	0.91	0.93	0.97	0.94	0.92	0.91	0.94	0.94	0.92	0.9
Epi00193_HOXB1_01_CpG_5	NA	0.97	0.94	0.99	1	0.99	1	0.98	1	1	1		0.98	0.97	0.99	1	0.95	0.98	0.96	0.99	1	0.97	0.98		0.97	0.98	0.94	1	0.99	0.99	0.96	0.98	1	1	0.98		0.96	0.94	1	1	0.96	1	1	0.97	1	1	0.98
Epi00193_HOXB1_01_CpG_6.7.8	NA	0.96	0.98	0.98	0.96	0.99	1	0.98	0.95	0.94	0.94		0.8	0.77	0.78	0.82	0.82	0.78	0.81	0.81	0.8	0.78	0.77		0.82	0.85	0.79	0.79	0.81	0.8	0.77	0.78	0.79	0.79	0.83		0.96	0.99	1	1	0.98	0.96	0.96	0.96	0.97	0.98	0.97
Epi00193_HOXB1_01_CpG_9	NA	0.92	0.92	0.92	0.92	0.93	0.88	0.92	0.87	0.9	0.89		0.89	0.9	0.85	0.93	0.9	0.92	0.89	0.88	0.89	0.9	0.9		0.93	0.92	0.93	0.9	0.93	0.92	0.89	0.94	0.9	0.87	0.9		0.9	0.91	0.94	0.91	0.9	0.9	0.92	0.93	0.93	0.92	0.9
Epi00193_HOXB1_01_CpG_10	NA	0.84	0.94	0.92	0.91	0.89	0.92	0.9	0.9	0.87	0.91		0.92	0.94	0.9	0.93	0.92	0.89	0.8	0.89	0.9	0.9	0.91		0.94	0.92	0.92	0.93	0.91	0.9	0.88	0.93	0.88	0.9	0.9		0.93	0.94	0.89	0.95	0.9	0.89	0.92	0.94	0.93	0.92	0.87
Epi00193_HOXB1_01_CpG_11	NA	0.98	0.94	0.96	0.97	0.97	1	0.96	0.99	0.92	0.97		0.98	0.94	0.95	0.94	0.96	1	0.95	0.98	0.96	0.96	0.92		0.97	0.96	0.97	0.95	0.97	0.98	0.98	0.97	0.95	0.95	0.98		0.97	0.99	0.95	1	0.95	0.93	0.97	1	0.99	0.94	0.98
Epi00193_HOXB1_01_CpG_12	NA	0.98	0.98	0.96	0.98	1	0.95	0.99	0.98	0.98	1		0.99	1	0.96	0.97	0.95	0.95	0.97	1	0.99	0.96	0.99		0.98	0.95	0.99	0.98	0.96	1	0.97	1	0.97	0.96	0.98		0.99	0.97	0.97	0.94	0.97	0.94	0.97	1	0.95	0.99	0.97
Epi00193_HOXB1_01_CpG_13	NA	0.82	0.92	0.83	0.91	0.95	0.98	0.92	0.85	0.97	0.9		0.97	0.85	0.86	0.79	0.9	0.82	1	NA	0.85	0.83	0.99		0.99	0.84	0.83	0.92	0.83	0.77	0.97	0.95	0.94	0.81	0.87		0.96	0.86	0.85	0.79	0.85	NA	0.91	0.9	0.87	0.79	0.84
Epi00193_HOXB1_01_CpG_14	NA	0.91	0.95	0.93	0.94	0.96	0.99	0.93	0.93	0.96	0.94		0.98	0.9	0.96	0.92	0.92	0.91	0.94	0.91	0.93	0.87	0.95		0.96	0.9	0.97	0.92	0.95	0.93	0.91	0.94	0.97	0.93	0.93		0.92	0.96	0.92	0.92	0.96	0.93	0.93	0.78	0.98	0.93	0.94
Epi00193_HOXB1_01_CpG_15	NA	0.8	0.86	0.92	0.99	0.93	0.83	0.9	0.86	0.96	0.85		1	0.97	1	0.93	0.95	0.89	0.85	1	0.96	0.85	0.96		1	0.96	0.84	0.99	0.92	0.91	0.97	1	0.96	0.88	0.95		1	0.98	1	1	1	0.63	1	1	1	0.93	0.75
Epi00193_HOXB1_01_CpG_16	NA	0.96	0.94	0.95	0.94	0.97	0.96	0.95	0.95	0.94	0.95		0.94	0.95	0.98	0.95	0.99	0.89	1	0.94	1	0.92	0.84		0.96	0.97	0.96	0.94	0.95	0.92	0.97	0.94	0.94	0.99	0.95		0.98	0.95	0.93	0.96	0.97	0.92	0.95	0.88	0.96	0.99	0.92
Epi00193_HOXB1_01_CpG_17	NA	0.94	1	1	1	0.92	0.91	0.98	0.98	0.95	0.93		1	1	1	1	1	1	0.96	1	1	0.99	1		1	1	1	1	1	1	1	1	0.96	1	1		1	1	1	1	1	1	1	1	1	1	0.93
Epi00193_HOXB1_01_CpG_18	NA	0.94	0.9	0.94	0.94	0.93	0.92	0.93	0.91	0.94	0.94		0.97	0.94	0.94	0.96	0.96	0.93	0.89	0.92	0.92	0.93	0.94		0.96	0.94	0.92	0.95	0.93	0.93	0.96	0.94	0.94	0.97	0.94		0.96	0.94	0.95	0.91	0.92	0.92	0.93	0.95	0.96	0.94	0.92
Epi00193_HOXB1_01_CpG_19	NA	1	1	1	1	1	1	1	1	1	1		1	1	1	1	1	1	1	1	1	1	1		1	1	1	1	1	1	1	1	1	1	1		1	1	1	1	1	0.75	1	1	1	1	0.99
Epi00193_HOXB1_01_CpG_20.21	NA	0.98	0.98	0.99	0.96	0.99	0.98	0.98	1	0.99	0.99		0.99	0.99	0.98	0.92	0.96	0.99	0.96	0.97	0.97	0.94	0.93		0.99	0.96	0.98	0.96	0.99	0.99	0.99	0.98	0.99	0.99	1		1	0.99	0.98	0.99	0.97	0.99	0.99	1	0.99	0.99	0.99
